# Supplementary material for: New tools to convert bacterial artificial chromosomes to a self-excising design and their application to a herpes simplex virus type 1 infectious clone
Source: BMC Biotechnol. 2016 Aug 31;16(1):64. doi: 10.1186/s12896-016-0295-4 (PMC5006514; doi:10.1186/s12896-016-0295-4)
Supplement: Additional file 2: — Raw Data. Raw data used for the production of Figs. 1, 2 and 3. (XLSX 10 kb) [file 12896_2016_295_MOESM2_ESM.xlsx]

## Sheet: Figure 1B Data
Number of florescent plaques/total plaques examined	Experiment 1	Experiment 2	Experiment 3
P4cre	0/50	0/50	0/40
P3cre	2/50	0/50	3/44
P2cre	13/50	30/57	15/43
P2	50/50	50/50	40/40

## Sheet: Figure 3A Data
Cell Associated PFU
		vHSVF-CREin (P2a)	vHSVF-BFP (P2)	vHSVF-BFP (P4cre)
0hr		600	500	550
8hr		205000	190000	185000
12hr		5400000	3900000	5300000
24hr		34500000	33000000	35500000
Supernatant PFU
0hr		70	5	30
8hr		430	445	135
12hr		14500	3100	8500
24hr		1300000	1100000	3200000

## Sheet: Figure 3B Data
Time of Death (h.p.i.)
	vHSVF-BFP (P2)	vHSVF-BFP (P4cre)	vHSVF-CREin (Stock A)	vHSVF-CREin (Stock B)
Mouse #
1	71	56	46	69
2	89	68	55	76
3	98	84	68	101
4	No death	123	104	173
